# Supplementary material for: Hazardous Effect of Low-Dose Aspirin in Patients with Predialysis Advanced Chronic Kidney Disease Assessed by Machine Learning Method Feature Selection
Source: Healthcare (Basel). 2021 Oct 31;9(11):1484. doi: 10.3390/healthcare9111484 (PMC8625790; doi:10.3390/healthcare9111484)
Supplement: Supplementary file 1 [file healthcare-09-01484-s001.zip]

Archive with 4 entries (3 files):
- healthcare-1397492 Supplementary/
- healthcare-1397492 Supplementary/S1_Code for comorbidities.pdf
- healthcare-1397492 Supplementary/S2_Code for drugs.pdf
- healthcare-1397492 Supplementary/S3_the score of ML.pdf
